# Supplementary material for: Discrimination of Pancreatic Serous Cystadenomas From Mucinous Cystadenomas With CT Textural Features: Based on Machine Learning
Source: Front Oncol. 2019 Jun 12;9:494. doi: 10.3389/fonc.2019.00494 (PMC6581751; doi:10.3389/fonc.2019.00494)
Supplement: Supplementary file 2 [file Table_2.XLSX]

## Sheet: Sheet1
ID	mucinous cystadenoma1 serous cystadenoma2	Size（cm）
1	2	4
2	2	4
3	2	4
4	2	3
5	2	4
6	2	6
7	1	11
8	1	7
9	2	4
10	2	6
11	1	10
12	2	3
13	2	1.2
14	1	5.5
15	1	5
16	1	7
17	1	3
18	2	4
19	1	5
20	2	1
21	1	7
22	2	2
23	2	1.8
24	2	2.5
25	2	5
26	2	4
27	2	2.5
28	1	4
29	2	5
30	1	2
31	2	4
32	2	2
33	2	3
34	2	4
35	2	4
36	1	9
37	1	10
38	1	10
39	1	12
40	2	3
41	2	1.5
42	2	2
43	2	1.5
44	2	6
45	1	6
46	2	1.2
47	1	5
48	2	6
49	1	3.5
50	2	3
51	2	3
52	2	4
53	2	2
54	2	2.5
55	2	1.78
56	2	5
57	2	5
58	2	3
59	2	4
60	2	8
61	2	2.5
62	2	4
63	2	2.15
64	1	1.78
65	2	4
66	2	5
67	2	1.5
68	2	1
69	2	8
70	2	3
71	2	4
72	1	2
73	1	2.5
74	2	3
75	1	4
76	1	4
77	1	10
78	1	2
